# Supplementary material for: Preformulation Studies and Bioavailability Enhancement of Curcumin with a ‘Two in One’ PEG-β-Cyclodextrin Polymer
Source: Pharmaceutics. 2021 Oct 16;13(10):1710. doi: 10.3390/pharmaceutics13101710 (PMC8537279; doi:10.3390/pharmaceutics13101710)
Supplement: Supplementary file 1 [file pharmaceutics-13-01710-s001.zip]

Archive with 1 entries (1 files):
- pharmaceutics-1383376-SM.pdf
